# Supplementary material for: Conserved roles for Polycomb Repressive Complex 2 in the regulation of lateral organ development in Aquilegia x coerulea ‘Origami’
Source: BMC Plant Biol. 2013 Nov 20;13:185. doi: 10.1186/1471-2229-13-185 (PMC3840678; doi:10.1186/1471-2229-13-185)
Supplement: Additional file 1 — Table of all PCR primers. [file 1471-2229-13-185-S1.xlsx]

## Sheet: Sheet1
	Gene	Phytozome Locus	Gene Identification Number	Forward Primer	Reverse Primer
VIGS:	AqFIE	Aquca_015_00396	Genbank: JN944599	CGGAATTCCGATTTGCTGGAGCGTATGGAC	GCTCTAGAGCCAAGCCACCTATTGCAGTCA
	AqEMF2	Aquca_053_00026	Genbank: JN944598	CGGAATTCCGTTGTTGGCATCACATGACCT	GCTCTAGAGCCATCAGGAGAGCCCAGTTTC
	AqANS	Aquca_013_00483	Genbank: DQ229152	GGTCTAGATTGGGATTGGAAGAAGAAAGGC	AAGGATCCATGTTGAGCAAATGTGCGA
	AqCLF	Aquca_015_00009	Genbank: JN944600	CGGAATTCCGTGATTGGCAGTGATGACACA	CGTCTAGACGTTGGAATGCCCTTCAACAG
	AqSWN	Aquca_003_00541	Genbank: JN944601	CGGAATTCCGTCGAAGCTTCTAGGGTTGCT	GCTCTAGAGCTGGTGGCGGTACTTCTTGAT
RT and qRT PCR:	AqIPP2	Aquca_058_00173	Genbank: KC854337	CAGGTGAAGACGGACTGAAGTTATC	CCAAGACTGGAAAAAAGACCACAC
	AqFIE	Aquca_015_00396	Genbank: JN944599	TCCACTGAAACCTTCCCTTG	TCGTAGGAAATTTTGATGGAAGA
	AqEMF2	Aquca_053_00026	Genbank: JN944598	CTCATGGGAAAAGTGTGCAA	ATGCAGCTTTCCTTTTCCAA
	AqCLF	Aquca_015_00009	Genbank: JN944600	ACTCTTGCGGTTATTGATTGC	TGCCAATCAACTTTCGCTTA
	AqSWN	Aquca_003_00541	Genbank: JN944601	TCGAAGCTTCTAGGGTTGCT	TGACCCATTCTGATCCACTG
	AqAG1	Aquca_136_00009	Genbank: AY464111	GGCTTGCACAGACTCTACCA	CGCAGTTTTGTCACTTCTTGC
	AqAG2	Aquca_022_00039	Genbank: AY464110	ACTTTAACTGTGTCAGAAGCGAATTTG	ACTCTCCCACCAATTTCCTGTTATG
	AqAP3-1	Aquca_006_00074	Genbank: EF489478	GAGAGTTCTGTAAAGATTGTTGCA	AAGCACCATTAGCCGCCATTT
	AqAP3-2	Aquca_006_00072	Genbank: EF489477	TGAGAGAATGCAAGATACCCTGC	CTTCAAAGTCAAGTGCTGGAAAGC
	AqAP3-3	Aquca_007_00336	Genbank: EF489476	TCTACCACAACGAAGAAGATATACGA	CCCGAACAAGTTTCACAGACTCATC
	AqFL1	Aquca_002_00915	Genbank: DT758909	GGAAATATAAGCACCCCTCATCA	CCAAATTACAATCAAAGCAACAACTG
	AqSEP1	Aquca_006_00411	Genbank: JX680244	TGCGAGAAGCTAACAAAACG	CCTGCTTCCCATAGGAGTTG
	AqSEP2	Aquca_002_00916	Genbank: JX680245	ATATTGCCGTCAACCTGCTC	AGCTGGTGCTGCAACTGTAA
	AqSEP3	Aquca_011_00121	Genbank: JX680247	GAGGACCAGAGCCCAATGTA	TCCACTCAATGGTCCCAAAT
	AqKN	Aquca_133_00021	Genbank: KC854334	GGCAATGGAGTTTATGAGAAGG	TTGATCCTCAGACGAACC
	AqSTM1	Aquca_012_00046	Genbank: KC854335	CCAAAAGAAGCTAGGCAGCA	TCCTGTCGATTCTGCAAGTG
	AqSTM2	Aquca_032_00057	Genbank: KC854336	CCTCACTATTCTCGTCTCTTAGCTGC	TTAGATCCGCAACCTCATGATATCC
	AqCCD4	Aquca_053_00008	---	CATCTCCTCCTCCCAAATCA	AGGAAGTAGGGGGTGCTTGT
	AqCCD4L	Aquca_053_00007	---	GCATTCCAGTACAGCCCAAT	TTTTGGTGATGGCAAAATCA
	AqCRTISO	Aquca_004_00557	---	ATTCCTGGTGGAAGTTCTGG	CCTCCATCTCACACCCAACT
	AqNCED3	Aquca_125_00036	---	TCCATACCAAGTTCGCATCA	TGATCAGGGATCACCACAAA
	AqPSYL1	Aquca_026_00362	---	CGGCCTTACGACATGTATGA	GCTCATCAAAGCTTTTGTATCTTG
	AqPSYL2	Aquca_091_00082	---	ATCTCTTCCAAGGTCGTCCA	CGACTTCTTCAGGTCCAACC
